# Supplementary material for: An open label randomized clinical trial of Indomethacin for mild and moderate hospitalised Covid-19 patients
Source: Sci Rep. 2022 Apr 19;12:6413. doi: 10.1038/s41598-022-10370-1 (PMC9016692; doi:10.1038/s41598-022-10370-1)
Supplement: Supplementary file 2 — Supplementary Data File 1. [file 41598_2022_10370_MOESM2_ESM.xlsx]

## Sheet: Updated from matlab
Rand. No	Subject	Age Category	Gender	Comorbidities	Cough on admission	Cough on day 1	Cough-2	Cough-3	Cough-4	Cough-5	Cough-6	Cough-7	Cough-8	Cough reduction	Temp on Admission	Temp-1	Temp-2	Temp-3	Temp-4	Temp-5	Temp-6	Temp-7	Temp-8	Temp-9	Temp-10	Temp- 11	Day 12	Fever reduction	SPo2-A	SpO2-1	SpO2-2	SpO2-3	SpO2-4	SpO2-5	SpO2-6	SPo2-7	SpO2-8	SpO2-9	SpO2-10	Myalgia on admission	Myalgia Resolution	Vaccination status	CT Score - Ad	Urea - A	Creatinine - A	SGOT - A	SGPT - A	CRP - A	Urea - D
9779	case	4	M	0	1	1	1	1	1	1	1	1		0	100.1	100	99.7	98.9	98.6	98.4	98.1							3	95	97	96	98	99	99	99					0	0	0	7	20.5	1	36	32	10.4	19.2
9573	control	2	F	0	1	1	1	1	1	1	1	1		0	101	101.4	100.6	100.7	99.9	99.4	98.4							6	95	95	96	96	95	95	94					1	5	0	8	58	1.2	54	27	9.5	56
9542	control	9	M	2	4	9	7	2	7	2	4	2		8	100.2	100.2	100	98.2	98.7	98.6	100.1	99.2	98					8	96	97	98	98	98	97	98	98	98			1	8	0	11	32	1.6	20	18	33.49	29.2
9446	case	3	F	0	1	1	1	1	1	1	1	1		0	98.7	98.4	97.9	97.8	98.4	97.2	98.8							0	96	96	98	98	99	99	99					1	5	0	9	18	0.7	19	16	9.2	16.2
9218	control	9	M	0	9	9	9	7	7	4	2	2		11	97.8	100.2	100.1	98.9	98.7	98.5	100.2	100.4	99.4	98.1				9	95	96	95	96	95	95	94	94	96	97		1	5	0	9	19	0.6	87	174	24.68	20.9
9022	control	2	F	0	4	4	2	2	2	2	1	1		6	101	101	100.2	99	101.5	98.9	98.6	100.4	99	98.7				8	96	96	95	95	96	97	98	98	98	98		1	9	0	0	18	0.6	13	7	0.64	16
8988	case	11	M	0	4	4	4	2	1	1	1	1		4	100.2	100.1	99.9	98.7	97.4	98.1	98							3	95	97	98	97	98	99	99					1	3	0	9	39	1.2	43	40	21.97	32
8829	control	11	M	1	4	4	4	4	4	2	1	1		6	103	100	99.9	98.1	99.8	100	101.1	98.4						7	95	96	97	98	98	97	96	98					7	0	10	27	0.7	38	28	19.97	19.2
8817	control	5	F	0	7	4	7	4	4	2	2	2		12	100.2	99.9	100.4	101	101.2	100.2	100	100.4	100.4	99.2	98.4	98.7		10	95	96	96	95	96	95	94	95	95	96	99		10	0	8	29	0.7	18	17	38	27
8664	case	5	F	0	1	1	1	1	1	1	1	1		0	103.2	101.2	101.2	100.2	97.9	97.5	97.7							4	94	95	97	98	98	99	99					1	5	0	10	14	0.6	19	15	26	18
8595	control	7	M	1	4	4	2	2	2	1	1	1		5	98.4	100.8	98.4	98.9	98.9	99.4	100	99	98.4					7	96	96	96	97	96	94	90	93	96			1	7	0	8	24	0.8	28	39	16	25
8468	control	8	M	2	4	4	4	4	2	2	2	2		8	97.8	97.1	98	98.4	97.4	97.2	98.8							0	96	95	98	98	99	99	99					1	5	0	7	24	1.3	15	30	37	22.1
8437	control	3	F	0	9	9	7	7	7	4	4	4		10	99.8	100.2	101.2	98.4	98.7	98.9	101.1	100.2	99.2	97.9				9	95	94	95	96	93	94	92	94	95	96		1	7	0	7	20	0.6	21	33	10.6	29.9
8231	case	6	M	0	4	4	2	4	2	1	1	1		5	101.2	100.2	100.1	99.8	98.1	98.1	98.8							4	95	96	97	98	98	98	98					1	8	0	6	24	0.8	26	26	15.6	21
8134	case	6	M	1	4	7	2	2	1	1	1	1		4	98	100.2	100.9	100.7	98.7	98.6	97.9							4	95	96	97	98	96	99	99					1	4	0	5	32	0.9	26	18	26.95	33.2
8125	control	6	F	0	7	9	7	7	4	4	2	1		7	99.9	100.4	100	99.9	98.5	97.9	98							4	96	98	98	97	98	99	98					0	0	0	9	13	0.5	26	23	60.24	19
8103	control	5	M	0	4	9	7	4	4	4	4	2		8	100.1	100	99.9	100.2	101.4	99.9	100.5	100.2	99.4	100	98.4			10	95	96	95	95	96	95	93	95	95	96	98	1	9	0	10	25	0.8	18	23	34	24.1
7911	control	10	M	2	4	4	7	7	2	2	2	2		8	104	102.1	100.6	98.5	98.5	99.9	100.2	100	97.2	98				8	94	95	96	95	96	94	92	95	94	98		1	7	0	10	37	1.5	52	31	45	31
7842	control	9	M	1	1	1	1	1	1	1	1	1		0	97.4	97.2	97.4	97.6	98.4	97.2	98.2							0	99	98	98	98	99	98	98					1	3	0	9	23	0.9	26	27	43	18.2
7714	case	10	F	2	1	1	1	1	1	1	1	1		0	101.2	101	100	98.4	98.7	97.9	98.1							3	96	96	96	97	98	98	98					1	5	0	11	32	0.7	17	12	42	31
7676	case	10	M	1	7	4	2	2	1	1	2	1	1	6	97.8	97.1	97.6	97.4	97.9	97.2	97.9							0	95	97	98	98	99	99	99					0	0	0	9	32	1	18	15	47	29.8
7608	case	4	M	0	1	1	1	1	1	1	1	1		0	101.2	101.2	100	99.9	98.1	97.6	98.9							4	95	96	98	98	98	98	98					0	0	0	8	19	0.6	28	38	26.4	20.2
7527	control	9	F	2	4	4	2	2	2	1	1	1		5	98.9	98.4	98.9	97.1	97.8	98.9	98.6							0	96	96	97	98	99	99	99					1	5	0	5	23	0.5	24	27	14.02	17.2
7481	control	4	M	0	1	1	1	1	1	1	1	1		0	100.1	100	99	98.1	98	98.7	99	98.8						2	96	96	97	98	96	95	94	96				1	7	0	6	23	0.9	35	23	15.77	24
7462	control	7	F	0	4	9	7	4	2	2	2	1		7	99.9	98.1	98.3	97.9	97.9	98.4	98.4							1	96	97	97	98	98	98	98					0	0	0	6	20	0.6	16	11	29	18.2
7375	case	8	M	0	1	1	1	1	1	1	1	1		0	100	99.9	98.4	98.5	98.4	98.3	98							2	95	96	96	97	98	98	98					0	0	0	7	32	1	72	57	100.06	50
7178	case	5	F	0	1	1	1	1	1	1	1	1		0	100	100	99.4	98.9	98.5	98	97.9							3	94	96	96	96	97	97	97					1	4	0	8	39	0.6	33	22	55.3	39.6
7156	case	5	M	0	6	6	3	3	1	1	1	1		4	99.2	100.2	99.4	98	98.1	98	98.2							3	95	96	97	98	98	98	98					0	0	0	8	25	0.8	155	163	21.42	23.2
6964	case	8	M	1	7	4	4	2	1	1	1	1		4	99.8	99.9	98.4	98.6	97.9	97.4	97.9							2	96	97	98	98	98	99	99					0	2	0	8	22	0.7	21	20	46	20.1
6933	case	10	M	1	4	2	2	2	1	1	1	1		4	98.9	97.8	98.6	98.5	98.1	98.9	97.8							0	94	96	98	98	99	99	99					0	3	0	7	31	0.8	34	35	16.97	26.2
6758	control	9	F	0	4	4	2	2	1	1	1	1		4	102	102.4	100.9	99.4	99.9	98.4	99							5	95	95	97	97	98	98	98					1	7	0	10	28	0.6	28	14	71.97	22
6736	case	7	M	2	7	7	2	2	1	1	1	1		4	102	100.2	101.2	98.1	98	98.7	98.3							3	94	96	98	95	96	98	98					0	0	0	6	32	0.9	20	18	28.9	31.2
6584	case	9	F	2	7	7	2	2	2	1	1	1		5	102	100.2	100	98.9	98.2	98.1	98.4							3	96	96	98	99	99	99	99					0	3	0	7	41	1.3	33	15	53.86	43
6530	control	6	M	1	4	4	2	2	4	2	2	1		7	101.4	100.4	100.2	100.4	98.9	99	99							4	95	97	96	96	97	96	96					0	0	0	11	27	0.7	34	13	29.5	30.2
6425	case	3	M	0	9	4	2	2	1	1	1	1		4	99.9	100.4	101	100	98.4	97.9	97.9							4	95	96	97	98	99	98	98					0	4	0	11	26	0.8	24	36	10.83	21.2
6403	case	6	F	2	4	4	4	2	1	1	1	1		4	101	100.2	99.9	99.8	98.1	97.9	98.9							4	98	98	98	98	99	99	99					1	5	0	7	25	0.8	26	18	7.17	22.2
6387	case	11	F	2	9	9	2	1	1	1	1	1		3	100.2	99.9	99	98.2	98	98	98							3	94	95	96	96	97	98	98					1	5	0	6	22	0.6	34	57	8.9	20.2
6191	case	7	F	1	1	1	1	1	1	1	1	1		0	101	100	101.2	100.3	98.9	98	97.2							4	95	95	96	96	98	98	98					0	0	0	9	24	0.5	21	25	25.87	25
6150	case	7	M	2	9	9	7	2	1	1	1	1		4	103.4	100.1	99.8	98.4	97.1	97.5	97.8							3	94	96	97	97	98	99	99					1	5	0	8	23	0.7	100	107	32	22.2
5986	control	4	M	0	1	1	1	1	1	1	1	1		1	98.9	99.9	100.2	100	101.7	100.2	99.4	98.7	98.9	97.9	97	AB87		7	97	97	98	96	97	96	98	96	98	95	98	1	10	0	8	23	0.7	29	38	12.98	20.2
5908	control	4	F	2	2	2	2	2	4	4	2	2		8	100	100.4	101.2	100	99.4	98.4	98.9							5	96	98	97	98	97	97	97					0	5	1	6	17	0.6	23	29	20	17.6
5761	control	10	F	1	1	1	1	1	1	1	1	1		0	98.9	100.2	101.2	100.1	98.4	99.2	99.9	98.4						7	96	96	97	98	97	98	98	98				0	8	0	8	26	0.6	19	18	22.81	28.2
5675	case	6	M	0	9	7	4	2	1	1	1	1		4	98.9	100.2	99.8	98.4	98.1	97.9	97.8							3	96	97	98	98	99	99	99					1	5	0	9	20	0.9	21	18	43.38	26.2
5644	case	4	F	0	7	7	4	2	2	1	1	1		5	100.8	100.2	99.8	98.2	98.6	97.2	98.9							3	96	96	97	97	98	98	98					0	0	0	8	16	0.5	34	29	18.26	17.2
5553	case	12	M	1	9	9	7	2	1	1	1	1		4	98.4	98	98.7	97.8	98	97.8	97.9							0	96	96	98	98	99	99	99					1	5	0	9	33	0.7	18	16	18.28	35
5516	control	9	M	2	1	1	1	1	1	1	1	1		0	104	102	103	100.2	100.9	100	99.9	98.4						7	96	97	98	97	98	97	97	97				1	7	0	9	26	0.8	43	26	6.81	24.2
5447	case	9	M	1	4	4	4	4	2	2	1	1		6	101	100	98.4	98.9	98.7	98.4	98.7							2	95	96	98	98	99	99	99					0	3	0	9	12	0.9	105	38	7.03	15
5310	control	6	M	0	2	2	2	4	4	4	2	2		8	99	99.8	100	99.9	98.1	98	98.2	97.9						4	96	95	96	96	98	95	94	97				1	7	0	9	27	0.6	14	20	36.2	26.2
5295	control	4	F	0	9	9	9	4	4	4	2	1		8	98.4	98.1	97.9	98.2	98	98.9	99	98.4	98.2					0	96	96	97	96	96	95	93	94	97			1	7	0	10	27	1.8	28	16	33.83	28.9
5173	case	9	F	0	1	1	1	1	1	1	1	1		0	103.4	101	100.2	98.4	98.3	98.5	98.6							3	94	95	96	98	99	99	99					0	3	0	11	24	0.6	17	18	10.44	22.1
5114	case	11	M	1	4	4	2	2	2	1	1	1		5	100	99.9	99.8	98.1	97.2	97.2	97.4							3	96	96	98	98	99	99	99					1	3	0	7	20	0.9	84	41	23.35	19.2
5067	case	5	F	1	1	1	1	1	1	1	1	1		0	102.4	101.1	100.2	100.4	98.7	98.4	97.2							4	95	95	97	98	99	99	99					0	4	0	10	27	0.6	26	21	38	24.8
4921	case	6	F	0	4	4	2	1	1	1	1	1		3	99.9	98.4	98.2	98.7	98.3	98.1	98.4							1	96	97	96	97	98	98	98					1	2	0	4	27	0.4	39	72	89.1	28
4883	case	7	F	2	9	9	7	2	1	1	1	1		4	101.2	102	99.9	90.1	98.2	98.1	97.4							4	95	97	97	98	98	98	98					1	3	0	10	19	0.5	75	51	23.5	20.2
4852	control	5	F	0	4	4	4	7	4	2	2	2		8	101	100.2	100	98.9	98.9	99	99							3	95	96	96	96	96	96	96					1	7	0	8	19.2	0.8	25	20	37.45	18.1
4687	control	11	M	1	1	2	4	7	7	4	4	4		9	97.8	98.4	100.2	99.4	98.7	98.2	99							4	96	96	97	95	96	97	97					0	0	0	7	60	1	52	56	42.09	52
4656	control	8	F	0	1	1	1	1	1	1	1	1		0	97.4	97.2	97.5	97.6	97.5	97.5	98.4							0	98	98	96	98	98	97	97					0	0	0	8	27	1.3	47	27	45	29
4469	case	9	M	1	1	1	1	1	1	1	1	1		0	103	102.2	100.1	99.8	99.2	99.1	99							6	96	96	96	97	97	97	97					0	4	0	8	55	0.9	22	20	89.03	53
4413	case	10	F	1	1	1	1	1	1	1	1	1		0	103	101.2	100	97.2	97.5	97.7	97.9							3	96	98	98	99	99	99	99					1	5	0	11	24	0.9	21	20	38.88	26.2
4354	case	7	F	1	9	9	2	2	2	1	1	1		5	99	100.4	99.9	98.1	98.2	98.9	98.4							3	96	97	98	98	99	99	99					1	4	0	8	37	0.5	34	33	16.2	30.2
4332	case	1	M	0	4	2	4	2	2	1	1	1		5	100.2	100.4	99.9	98.9	97.9	97.5	97.8							3	95	96	98	98	99	99	99					1	5	0	8	20	0.6	32	41	32	22.1
4158	control	12	M	2	4	4	4	2	2	2	2	2		8	100	101.1	102	98.4	98.2	97.9	98							3	96	95	94	94	96	98	99					0	3	0	9	39	1	21	20	14.99	34
4136	control	5	F	1	4	4	2	2	2	2	1	1		6	100.2	100.2	99.9	98.9	99.8	99.3	100	98.4						7	96	97	97	98	99	98	97	99				1	5	0	6	28	0.5	22	17	5.65	25
4089	case	1	F	0	9	9	7	7	2	2	2	2		8	102.3	100.2	101	100	99.9	99.8	98							6	94	96	97	98	99	99	99					1	5	0	9	12	0.6	20	10	10.19	14.3
3943	case	4	M	0	2	2	2	2	1	1	1	1		4	101	100.1	100	99.9	97.4	97.8	97.4							4	95	96	97	97	98	99	99					0	3	0	9	19	1	40	21	5.9	20.2
3896	control	7	M	0	9	9	7	4	4	4	2	2		9	100.6	102	101.2	99.9	98.2	98.9	100	98	98.3					7	96	96	95	97	95	96	93	94	97			1	8	0	10	23	0.9	42	62	39.2	20.1
3874	Control	9	M	1	4	4	4	2	1	1	1	1		4	100.2	100	100.3	98.2	98.7	97.9	98.4							3	95	96	96	98	98	98	98					0	0	0	0	49	0.8	18	16	19.56	48
3815	control	8	M	1	2	2	2	7	4	2	2	2		8	99.8	100.2	99.9	98.9	98.1	98.5	98.4							3	95	95	96	97	96	96	96					0	3	0	9	30	1	123	67	28	32.2
3678	case	11	M	0	10	8	6	3	3	3	1	1		6	98.5	100.2	99.8	98.7	98.2	97.2	97.1							3	94	95	97	97	98	98	98					0	3	0	10	25	1	29	18	16.4	23
3619	control	5	F	0	4	4	4	2	2	2	2	1		7	97.8	97.4	97.2	98.4	97.2	97.8	98.2							0	95	96	98	96	97	97	96					0	0	0	5	24	0.6	16	8	17.97	20.9
3563	control	4	M	0	1	1	1	1	1	1	1	1		0	104	102	101.2	101.4	100.2	98.4	100.2	99.4	98.4					8	96	98	98	94	95	94	92	95	97			1	6	0	7	23	0.6	28	33	24	25
3504	control	4	F	0	2	2	2	2	2	2	2	2		8	98.4	100.2	101.2	100.1	99.8	98.4	100	98.2	98					7	96	95	96	95	94	96	93	95	98			1	9	0	7	32	1.1	50	59	13.9	29.2
3472	case	9	M	1	4	4	2	2	1	1	1	1		4	100	100.1	98.4	98.1	97.2	98.6	98.2							2	96	96	98	98	99	99	99					0	0	0	10	30	0.9	26	27	43.7	26.4
3435	case	3	M	0	1	1	1	1	1	1	1	1		0	100	100.1	99.9	99.8	98.3	97.4	97.8							4	96	96	96	97	97	97	97					0	0	0	10	28	1.2	23	16	20	23.4
3366	control	5	M	0	2	2	7	7	4	2	2	2		9	100.2	99.9	100.2	100	98.4	98.6	99.7	100.2	99	98.4				8	98	98	97	98	96	97	98	97	97	98		1	8	0	11	22	0.7	43	80	13.5	26.2
3239	control	3	M	0	1	1	1	1	1	1	1	1		0	98.4	100.2	101.2	98.4	98.1	98.7	99							3	97	96	97	98	97	98	98					1	3	0	9	24	0.6	31	43	42	20.1
3171	control	3	M	1	2	2	2	1	1	1	1	1		3	100	101.1	100.8	99.4	99.9	100	101	100	98.6					8	96	96	95	95	94	96	93	94	97			1	9	0	9	37	0.9	37	28	44.49	20
3124	control	5	M	0	1	1	1	1	1	1	1	1		0	100.2	100.2	99.9	98.4	98.5	98.2	99.4							8	96	98	97	98	96	98	98					0	0	0	11	20	1	40	38	5.87	22.2
2840	case	6	M	2	4	4	2	1	1	1	1	1		3	102	100.2	99.4	98.2	98.8	98	98.4							3	94	96	96	96	98	98	98					1	3	0	9	44	0.9	30	34	17.83	42
2837	case	5	M	0	1	1	1	1	1	1	1	1		0	101	98.6	99.4	98.7	97.9	98	98.7							3	95	96	96	98	99	99	99					1	5	0	7	19	0.5	15	11	12	20
2654	case	4	F	0	4	7	2	2	1	1	1	1		4	100.2	100	99.9	97.4	98.2	98.1	98.4							3	96	96	98	98	98	99	99					1	5	0	11	16	0.6	18	13	33.58	20.1
2632	control	2	F	0	4	4	4	2	2	2	2	1		7	102	101.2	100.4	99.9	100.9	99.8	100	98.4						7	96	95	95	93	96	95	94	96				1	7	0	0	21	0.6	14	10	15	21.5
2623	control	8	M	0	1	1	1	1	1	1	1	1		0	99.4	100.1	100	100.1	98.4	97.2	97.3	99.4	98.6	97.7				8	94	96	96	95	96	95	92	94	96	98		1	9	0	6	31	0.7	28	25	60	28.1
2585	case	7	M	0	1	1	1	1	1	1	1	1		0	97.8	97.9	97.1	97.5	97.5	98.1	98.4							0	97	96	97	97	98	98	98					0	3	0	5	45	1	39	26	21.01	39.2
2526	control	10	F	1	4	4	4	2	2	2	2	1		7	99	98.4	97.9	99.9	100.2	100.8	101	98.4	98.7					7	96	96	98	94	96	98	94	96	98			1	5	0	9	26	0.6	19	21	20.47	28
2388	control	9	M	1	4	4	9	9	2	2	2	1		7	102	101.1	100.2	99.9	98.4	98.1	97.9							4	96	98	97	98	99	99	99					1	7	0	7	30	0.8	38	47	20.23	29.2
2252	case	6	M	1	2	2	2	1	1	1	1	1		3	99.9	100.2	100.4	99.8	97.9	97.1	98							4	95	97	98	98	99	99	99					1	5	0	8	27	0.7	40	30	42.94	30
2183	control	5	M	1	2	2	2	1	1	1	1	1		3	101	100.7	100.8	99.9	98.9	100.2	100.4	97.8						7	96	96	98	94	95	96	97	98				0	0	0	2	24	1	24	25	3.43	25
2146	control	6	M	0	1	1	1	1	1	1	1	1		0	100.4	100	100.2	100.8	98.3	98.7	98.4							4	96	97	98	98	98	98	98					0	0	0	7	28	0.9	19	12	60	35
2055	case	9	F	0	1	1	1	1	1	1	1	1		0	98.4	98.6	98.2	97.2	97.8	97.6	97.9							0	94	94	95	98	98	99	99					0	0	0	9	18	0.5	28	18	25.25	19.4
1863	control	7	F	0	4	4	2	4	2	4	2	2		8	99.6	100	101.8	100.8	98.9	98.7	100.3	98.4						7	94	95	94	94	96	95	93	97				1	8	0	10	19	0.7	26	25	7.61	23.4
1832	case	3	F	0	2	2	2	2	2	1	1	1		5	102	100.1	100.2	99.8	98.2	98.7	98.2							4	95	97	98	97	98	98	98					1	4	0	8	19	0.6	14	11	9.8	20.2
1735	control	8	m	1	4	7	2	4	2	2	2	2		8	100.2	100	99.9	100.2	100.4	98.4	99.9	98.4	98.1					7	95	96	97	95	94	95	93	96	98			1	7	0	10	14	0.8	16	12	20.61	17
1666	case	3	M	0	9	7	2	2	1	1	1	1		4	101	100.1	99.8	98.7	98.1	97.8	97.2							3	96	97	98	98	99	99	99					1	4	0	9	26	1.1	85	137	5.88	21.4
1548	control	3	M	0	2	2	2	2	2	2	2	2		8	97.2	100.1	101.1	100.4	98.9	98.7	98.2							4	98	98	97	98	99	98	99					1	5	0	10	49	0.8	18	16	30.57	38
1507	case	11	M	2	9	4	2	2	1	1	1	1		4	103.3	102.2	100.8	98.4	98.6	97.8	98.4							3	96	97	97	98	99	99	99					1	3	0	7	38	0.9	25	12	25.11	34.2
1483	case	2	M	0	4	4	2	2	2	2	2	1		7	101.2	101.2	100	100.2	98.9	98.7	98							4	96	98	98	99	99	99	99					1	3	0	9	26	0.9	37	29	35.51	28
1424	case	2	F	0	1	1	1	1	1	1	1	1		0	102	101.5	100.7	99.4	98.4	98.6	98							4	96	98	98	99	98	98	99					1	5	0	10	12	0.5	15	9	16.2	17
1312	case	5	M	0	7	7	4	1	1	1	1	1		3	101	100.2	99.8	98.4	97.2	97.4	97.8							3	96	96	96	96	97	98	98					1	3	0	9	52	1.1	50	29	59.07	52.2
1296	case	10	M	1	7	7	4	2	2	1	1	1		5	100.9	100.1	99.9	99.8	98.4	97.2	97.4							4	98	98	98	99	99	99	99					0	0	0	9	27	0.7	70	33	32	24.4
1215	control	6	M	0	4	4	2	2	2	2	1	1		6	98.4	100.2	101.2	99.9	98.1	100.2	100.2	98.4						7	98	96	95	98	96	97	97	98				1	7	0	10	26	0.8	88	132	22.97	28.9
1168	control	9	F	1	1	1	1	1	1	1	1	1		0	100.2	100.1	100.8	99.5	98.1	98.2	98.9							4	96	96	98	98	99	99	99					1	4	0	7	20	0.7	22	19	16.22	19.2
1090	control	11	F	2	1	1	1	1	1	1	1	1		0	98.4	98.1	98.9	99.1	98.4	99	100.2	99	100.4	99.2	98.4	98.2		10	95	97	96	98	96	96	94	95	95	96	98	1	12	0	8	28	0.8	46	15	18.58	16.2
1077	control	7	M	1	9	7	4	2	7	2	2	2		9	101.2	100	100.1	99.9	98	100.2	102	100.4	98.4	98.3				8	96	97	95	96	95	96	94	95	96	99		1	8	0	7	22	0.8	20	23	18.26	19
954	case	10	m	1	7	7	2	1	1	1	1	1		3	100.2	100	99.8	99.7	98.4	98.4	98.9							4	96	97	98	98	97	98	98					0	0		10	27	0.7	40	30	26	30
885	control	8	M	1	7	4	4	2	2	2	2	2		8	97.4	98.4	98.2	98.1	97.2	97.8	98							0	95	96	95	97	98	97	97					1	4	0	6	21	0.6	22	27	37.8	20.2
757	control	9	F	2	1	1	1	1	1	1	1	1		0	98.8	100.2	99.9	98.4	98.9	100	100.1	99	98.4					7	95	96	98	97	98	98	98	98	98			1	7	0	5	26	0.7	21	16	16.79	23.4
551	control	5	M	0	4	4	2	2	1	1	1	1		4	100.9	100.4	99.8	98.9	98.7	98.8	99.2	98.4						3	96	96	94	95	95	96	93	97				0	0	0	9	17	0.9	34	57	5.46	18.1
551	Control	3	m	0	4	4	9	9	4	4	4	2		9	97.9	100.2	99.2	98.3	98.1	98.5	98.9							3	94	96	96	97	96	97	97					1	5	0	10	18	0.9	35	32	17	20
415	case	3	M	0	1	2	2	1	1	1	1	1		3	98.9	100.1	100.2	98.7	98.9	98.6	98.8							3	95	96	96	97	97	97	97					0	0	0	5	24	0.7	65	51	43	20.1
237	case	8	F	1	9	7	4	2	2	1	1	1		5	101.2	100.2	99.9	97.2	97.1	98.4	98.8							3	94	95	97	98	98	98	98					1	5	0	7	26	0.6	26	19	11.22	20.3
100	control	5	f	0	10	10	10	9	9	7	4	2		8	98.6	99.9	100	101	98.9	98.2	98.4	98.2	98.9					4	97	98	96	98	97	96	94	96	98			1	6	0	11	33	1	31	30	46	35
99	control	5	m	2	1	1	1	1	1	1	1	1		0	100	101	100	98.9	98.9	100.1	99.9	98.1						7	96	97	98	98	98	99	99	99				1	4	0	10	38	1.6	53	32	38	32
98	case	4	m	0	4	4	4	2	2	1	1	1		5	98.9	100.2	102.3	100	98.9	97.9	97.2							4	96	98	98	97	98	99	99					0	0	0	9	32	0.9	29	17	29	34
97	case	1	f	0	9	9	9	7	7	7	4	2		8	102	100	100.2	99.3	98.4	98.7	98.1							4	96	97	98	98	99	99	99					1	4	0	11	37	0.9	53	46	39	39
96	control	7	f	1	4	4	4	7	7	4	4	2		8	101	102	100	100	98.4	99.2	99.9	98.1						7	95	97	98	98	98	99	98	99				1	7	0	10	23	0.9	13	12	23	28
95	case	7	m	2	1	1	1	1	1	1	1	1		0	97.9	99.9	99.8	98.1	97.8	97.2	97.1							3	95	97	98	98	99	99	99					0	0	0	8	26	0.9	23	30	18	27
94	case	1	m	0	1	1	1	1	1	1	1	1		0	100.2	100	99.9	99.7	98.1	98.3	98.7							4	96	97	98	98	99	99	99					0	0	0	10	28	0.9	41	25	21	30
93	control	7	m	1	2	2	2	2	1	1	1	1		4	98.2	99.8	100	98.7	97.2	97.6	97.9							3	95	97	98	98	98	99	99					1	5	0	8	31	0.9	21	20	17	34
92	Case	5	f	0	1	1	1	1	1	1	1	1		0	100.1	100.1	99.8	98.9	98.9	98.1	98.4							3	94	96	97	98	98	99	99					0	0	0	10	40	0.7	34	23	29	41.2
91	Case	8	m	1	1	1	1	1	1	1	1	1		0	98.9	98.1	98.2	98.3	98.4	97	97.9							1	96	97	98	98	99	99	99					1	4	0	7	18	1.1	25	21	28	22
90	Case	3	m	2	4	4	2	2	2	2	2	1		7	98.4	98.6	98.1	97.1	97.9	97.2	97							0	95	96	98	97	98	99	99					1	4	0	9	33	0.9	21	19	8	40
89	Case	9	m	1	1	1	1	1	1	1	1	1		0	101.2	100.4	100.1	97.2	97.6	97.8	97.2							3	95	96	97	98	98	99	99					0	0	0	9	25	0.8	20	16	12	26
88	Control	3	m	0	4	4	2	2	2	1	1	1		5	99.4	98.1	98.1	97.4	97.2	97.3	98.4							0	94	96	96	96	97	97	97					1	4	0	11	20	0.9	20	16	28	22
87	Control	5	f	0	1	1	1	1	1	1	1	1		0	101.2	100.8	100.6	99.8	99.6	99.7	99.9	98.4						7	96	98	98	98	99	99	99	99				1	8	0	9	17	0.6	18	15	17	19
86	Control	2	m	0	4	4	9	9	9	7	7	2		9	98.5	99.4	100.9	101	98.2	98.2	100.2	99.8	97.9					8	96	97	97	98	98	98	98	98	99			1	7	0	7	19	0.8	19	15	34	22
85	Case	11	f	1	1	1	1	1	1	1	1	1		0	101	100.2	100	98.3	98.2	98.4	98.3							3	95	96	97	98	98	98	98					1	3	0	9	45	1	40	27	23	39.2
84	Control	1	m	0	1	1	1	1	1	1	1	1		0	102	101.2	101.9	102.8	100.4	100.9	100.1	99.7	98.6					8	96	97	98	96	95	95	93	94	97			1	8	0	11	28	0.9	39	29	23	30
82	Case	10	m	2,3	11	11	9	9	7	7	4	2		8	99.3	99.7	100	97.1	97.6	97.9	98							3	96	97	98	98	99	99	99					1	4	0	6	33	0.6	19	25	18.2	35
81	Control	8	m	1	1	1	1	1	1	1	1	1		0	100.2	100.3	99.4	99.4	99.4	99.8	99.9	97.9						7	96	97	98	98	98	99	99	99				0	0	0	4	35	1.2	34	30	12.14	37
80	Case	1	f	0	2	2	1	1	1	1	1	1		2	98.1	100.2	100	98.9	97.2	97.8	97.9							3	94	96	96	98	99	99	99					1	3	0	8	18	0.9	23	15	19	19
79	Control	9	f	2	1	1	1	1	1	1	1	1		0	97.1	97.1	100.2	100.9	101.8	100.3	99.9	99	98.1					8	96	97	98	97	98	98	98	98	98			1	7	0	9	31	0.6	52	31	18	34
78	Case	1	f	0	7	7	4	4	1	1	1	1		4	99.9	100	99.7	98.9	98.7	98.1	98.1							3	95	96	98	98	98	98	98					1	4	0	5	18	1	36	32	22	19
77	Case	9	m	2	1	1	1	1	1	1	1	1		0	101.4	100	100.1	98.1	97.3	97.8	97.9							3	94	96	97	97	98	99	99					1	3	0	9	32	0.7	17	12	12	31
76	Control	1	f	0	1	1	1	1	1	1	1	1		0	97.2	98.2	97.4	97.2	99.2	99.7	99.9	98.9						8	95	96	95	96	97	98	98	99				0	0	0	7	20	0.8	26	23	12	22
75	Control	4	m	0	4	4	4	7	7	2	2	1		7	98.7	99.9	99.5	98.5	97.2	97.3	97.3							3	94	96	97	98	98	98	98					1	5	0	4	20	0.8	87	174	15	20.9
74	Control	1	f	0	4	4	2	2	1	1	1	1		4	98.4	100.8	100	101.4	100	99.6	100.4	99.7	98.9					8	96	98	98	97	95	95	93	95	98			1	9	0	9	28	0.9	22	17	15	25
73	Control	10	m	1	1	1	1	1	1	1	1	1		0	100.2	101.2	100.9	100.8	100.1	99.7	99.8	97.8						7	96	96	97	98	98	99	99	99				0	0	0	9	32	1	52	56	16	34
72	Case	3	m	0	9	9	9	4	4	2	2	1		7	102	100.2	100	98.1	97.2	97.3	97.4							3	96	98	97	98	98	99	99					1	5	0	10	17	0.9	21	18	21	18
71	Control	1	f	0	1	1	1	1	1	1	1	1		0	99.4	99.8	100	98.2	98.1	97.9	97.9							3	94	96	97	98	98	98	98					1	4	0	9	26	0.7	21	16	21	23.5
70	Case	5	m	1	1	1	1	1	1	1	1	1		0	99.9	100.2	99.7	98.2	98.1	97.2	98.7							3	96	98	97	98	99	99	99					1	4	0	7	31	0.8	34	35	29	26.2
69	Control	4	m	0	1	1	1	1	1	1	1	1		0	100.2	101.8	100	101.2	100	99.8	99.7	98						7	95	97	97	98	98	98	98	98				1	3	0	10	22	0.7	43	80	39	23
68	Case	9	m	0	1	1	1	1	1	1	1	1		0	99.9	100.1	100.8	99.9	99.7	99.8	99.8	97.2						7	96	97	97	98	98	99	99	99				0	0	0	9	32	0.9	26	18	21	33.2
67	Control	8	f	1	4	4	7	7	4	2	2	2		9	98.7	100.2	101.1	100	99.9	99.8	99.7	98.9	98.4					7	95	97	98	96	97	95	94	95	98			1	7	0	10	20.3	0.8	38	47	57	20.9
66	Control	1	m	0	1	1	1	1	1	1	1	1		0	99.4	100.2	101.8	99.9	100	99.6	99.9	98.9						7	96	96	97	97	98	98	98	98				0	0	0	6	26	0.8	43	26	31	24.2
65	Case	7	f	1	9	9	9	4	4	2	2	2		8	100.2	100.9	99.9	98.7	97.2	97.1	97.8							3	96	97	98	98	99	99	99					1	3	0	9	16	0.5	34	29	19	17.2
64	Control	6	f	2	9	9	9	7	7	4	4	4		9	97.2	97.2	97.9	97.2	97.9	97.2	98.4							0	94	96	98	97	97	98	97					1	4	0	5	20	0.6	16	11	19	18
63	Case	7	f	1	1	1	1	1	1	1	1	1		0	99.9	99.8	100.2	100.6	98.1	98.3	98.4							4	96	96	98	98	99	99	99					1	4	0	9	27	0.6	26	21	18	25
62	Control	2	m	0	1	1	1	1	1	1	1	1		0	97.8	99.8	99.8	100.2	101	100.2	100.2	99.2	98.4					8	95	97	98	97	96	96	94	96	98			1	8	0	10	23	0.9	35	23	19	24
61	Case	4	f	0	7	7	2	2	2	1	1	1		5	99.8	99.9	99.8	98.1	97.2	97.3	97.5							3	94	96	98	98	98	98	98					1	3	0	7	47	0.5	34	33	16	42
60	Control	12	M	1	9	9	7	7	4	4	1	1		6	99.9	100.2	100	101.2	98.1	98.2	98.4	98.1	97.9					4	95	96	96	97	96	95	93	95	98			0	0	0	10	18	1	20	23	28	19
59	Case	4	f	1	1	1	1	1	1	1	1	1		0	100.8	99.9	99.4	99.3	97.2	97.8	97.4							4	94	96	98	98	99	99	99					1	7	0	10	25	0.6	21	25	22	25
58	Control	11	f	2	2	2	2	2	4	4	2	2		8	100.1	100	99.9	100.2	99.2	98.4	98.9							5	96	97	98	98	99	99	99					1	5	1	9	17	0.6	23	29	18	17.6
57	Case	9	m	1	2	2	2	2	1	1	1	1		4	102	101	100.8	98.3	98.7	98.3	98.1							3	95	97	98	98	98	98	98					1	4	0	8	25	1	29	18	28	23
56	control	6	M	1	1	1	1	1	1	1	1	1		0	100.3	102	101.1	98.9	97.2	97.3	97.9							3	96	97	98	98	98	98	98					1	5	0	10	27	0.7	34	13	9	28
55	case	8	M	2	9	9	7	7	2	1	1	1		5	98.7	99.9	100	98.3	97.2	97.2	97.9							3	94	96	97	98	98	98	98					1	3	0	9	23	0.7	20	17	24	27
54	case	1	F	0	1	1	1	1	1	1	1	1		0	102.2	100.4	99.9	97.8	98.2	97.6	98.9							3	96	97	98	99	99	99	99					1	3	0	8	32	0.7	17	12	17	31
53	control	5	M	1	2	2	1	1	1	1	1	1		2	98.7	98.9	100.2	101.9	100.3	99.9	100.2	99.4	98.1					8	95	97	98	98	97	98	98	98	99			1	3	0	9	45	0.6	14	20	18	43
52	control	1	M	0	9	9	7	7	2	2	2	2		8	100.2	102	101	100	98.7	99.7	99.9	98.1						7	94	96	97	98	98	98	98					1	4	0	6	27	0.7	33	12	18	28
51	case	3	M	0	1	1	1	1	1	1	1	1		0	99.9	99.9	100	99.8	97.1	97.3	97.1							4	95	96	98	98	99	99	99					1	4	0	8	25	0.9	27	28	18	21
50	control	4	M	1	2	2	2	1	1	1	1	1		3	100	101	100.2	98.1	98.6	98.3	99.4	98.3						8	94	96	97	98	99	98	98	99				1	3	0	7	21	0.6	22	27	16	20.2
49	case	4	M	0	4	4	2	2	2	1	1	1		5	103.2	101.2	100.2	98.1	97.1	97.6	97.8							3	96	96	98	98	99	99	99					1	3	0	10	30	0.9	26	27	26	26.4
48	control	2	F	0	1	1	1	1	1	1	1	1		0	101.2	100.2	100	98.2	98.9	97.2	98.6							3	95	97	98	97	99	99	99					0	0	0	10	18	0.9	28	18	27	19.4
47	case	1	F	0	1	1	1	1	1	1	1	1		0	99.9	99.8	98.2	97.1	97.3	97.2	97.9							2	94	96	97	98	99	99	99					0	0	0	8	18	0.7	19	16	27	16.2
46	case	4	F	0	2	2	2	1	1	1	1	1		3	100.2	99.9	99.7	97.8	97.6	98.1	98.2							3	96	96	97	98	98	98	98					1	3	0	9	26	0.6	26	19	36	20.3
45	control	1	f	0	4	4	2	2	1	1	1	1		4	98.9	99.9	101.2	100	98.2	97.3	97.2	98.1	98.3					4	95	96	96	95	97	95	93	95	98			1	7	0	7	28	0.9	23	18	55	25
44	control	1	f	0	9	9	9	4	4	4	2	2		8	100.2	102.2	101.8	100	100.2	99.9	99.4	97.9						7	96	96	98	97	98	97	97					1	5	0	9	29	0.7	18	17	18	27
43	case	4	m	0	4	4	2	2	1	1	1	1		4	101.2	100.2	100	98.9	97.2	97.3	98.9							3	94	96	98	98	99	99	99					1	3	0	7	26	1.1	26	21	29	27
42	case	6	M	1	7	7	7	7	4	4	1	1		6	98.9	99.9	100	98.3	97.2	97.6	97.2							3	95	97	96	98	99	99	99					1	5	0	8	25	0.8	22	29	18	26
41	case	3	F	0	4	4	2	2	1	1	1	1		4	100.8	100.2	100	98.2	98.6	98.4	98.7							3	96	98	98	98	97	98	98					0	0	0	6	20.6	0.6	18	13	19	23.2
40	case	3	F	0	7	7	7	4	4	1	1	1		5	102.5	101.3	100	100	98.2	98.3	98.9							4	95	96	96	98	99	99	99					1	5	0	9	25	0.8	26	18	32	22.2
39	control	3	F	0	4	4	2	2	1	1	1	1		4	101.1	100.8	101.2	100.9	98.4	98.9	99.9	98.4						7	96	97	98	98	98	99	98	99				1	5	0	9	30	1	19	28	35	32.2
38	control	2	M	0	4	4	4	2	2	1	1	1		5	102.1	100.1	101	100.2	98.2	98.7	98.1							4	95	96	97	98	99	99	99					0	0	0	5	25	1	29	18	42	27
37	case	4	F	0	2	2	1	1	1	1	1	1		2	100.3	100	98.2	98.9	98.7	98.3	98.9							1	97	98	98	99	99	99	98					1	4	0	8	12	0.6	20	10	24	14.3
36	case	11	F	2	4	4	2	2	1	1	1	1		4	100	101.2	100	98.4	98.9	98.2	98.6							3	96	98	98	96	98	99	99					0	0	0	10	65	1.2	22	9	42	63
35	control	10	M	2	4	4	2	2	2	1	1	1		5	97.8	97.9	98.2	98	98.9	98.4	98.6							0	95	97	98	98	99	99	99					1	3	0	9	33	1.3	67	27	18	35
34	case	3	M	0	7	7	4	2	2	1	1	1		5	99.9	100.2	100	99.6	97.1	97.5	97.1							4	94	96	96	97	98	99	99					0	0	0	9	31	0.9	29	17	28	33
33	case	12	F	1	2	2	1	1	1	1	1	1		2	101	99.9	99.7	97.2	97.1	97.8	97.9							3	96	97	99	98	99	99	99					1	2	0	5	35	0.7	26	11	36	38
32	case	12	M	1	9	4	4	2	2	2	1	1		6	100.8	100	99.7	99.9	98.2	98.4	98.3	98.7						4	95	96	98	97	98	99	99	99				1	3	0	7	17	1	24	20	37	20
31	control	4	F	0	7	4	4	2	2	2	2	2		8	99.8	99.5	100.1	99.6	98.2	98.1	98.6							4	97	98	98	99	99	99	99					0	0	0	8	22	0.8	12	11	30	25
30	control	11	M	2	9	9	9	7	7	2	2	1		7	100.2	100.9	100.7	99.6	98.1	98.9	99.9	98.8						7	96	96	97	97	98	98	98	98				1	7	0	5	25	1	29	18	16.4	27
29	control	7	M	1	2	2	2	1	1	1	1	1		3	101	100.2	99.8	98.9	97.2	97.9	97.8							3	95	96	97	98	99	99	99					1	2	0	9	45	0.6	14	20	23	43
28	case	2	M	0	9	9	4	2	2	1	1	1		5	98.4	99.9	99.8	97.8	97.1	97.5	97.2							3	96	97	98	98	99	99	99					1	5	0	8	26	0.8	20	25	28.46	28
27	control	8	M	1	4	4	2	2	2	2	1	1		6	98.7	99.9	100.2	102.9	100.4	99.9	100.2	99.8	98					8	96	95	97	97	98	95	93	95	98			1	7	0	6	26	0.8	88	132	28	27
26	control	1	F	0	4	4	7	4	2	1	1	1		5	97.8	100.2	102.2	101	100	100.7	99.9	98.8						7	95	97	98	98	98	99	98	99				1	7	0	10	28	0.8	46	15	24	28.5
25	control	12	M	2	4	4	7	2	2	2	2	1		7	100.8	101.2	100	100.4	98.1	98.5	98							4	96	98	97	98	99	99	99					0	0	0	9	18	0.8	17	12	47	21
24	case	1	F	0	2	2	1	1	1	1	1	1		2	98.9	99.9	100.2	97.8	97.1	97.3	97.9							3	95	97	98	99	99	99	99					0	0	0	5	22	0.5	15	12	9.8	25
23	control	7	F	2	9	9	9	7	7	4	2	2		8	100	100.9	98.5	97.3	97.1	98.3	98.7							2	95	97	98	97	96	97	97					0	0	0	8	47	1	69	48	24	44.5
22	case	1	M	0	7	4	4	2	2	2	1	1		6	98.4	100.1	100.7	99.9	98.2	98.9	99.8	98.4						4	96	96	98	98	99	99	99	99				1	4	0	10	17	1	24	20	16	20
21	control	4	M	0	1	1	1	1	1	1	1	1		0	98.9	100.2	100	99.8	98.2	98.6	97.9							4	96	96	97	98	96	98	98					0	0	0	4	32	1	31	30	46.74	34
20	case	2	M	0	7	4	4	2	2	1	1	1		5	102.2	100.2	100.3	99.9	98.5	96.5	98							4	94	96	97	98	99	99	99					1	3	0	9	31	0.9	29	17	20.98	33
19	control	9	M	2	9	7	7	4	4	2	2	2		9	99.2	99.9	99.8	100.2	100.1	100.3	100.2	99.9	98.4					8	96	97	98	96	96	95	92	95	98			0	0	0	8	36	0.9	41	30	79.39	38
18	control	4	F	0	1	1	1	1	1	1	1	1		0	100.1	101.2	100.1	98.3	98.2	98.6	98.9							3	95	96	96	97	97	97	97					1	4	0	6	13	0.7	30	18	63.73	16.9
17	control	6	M	2	7	7	7	4	4	2	2	1		7	99.4	100.1	101.2	101.1	100	99.4	100	98.9						7	96	97	98	98	97	98	97	98				0	0	0	8	29	0.9	57	97	40	31
16	case	6	M	0	9	9	7	7	7	2	2	1		7	102	101	100	100	98.8	98.2	99							4	96	98	98	97	98	98	98					0	0	0	9	21	0.6	29	26	28.43	23
15	case	7	m	2	7	7	4	2	2	1	1	1		5	100	100.2	99.8	99.7	98.2	98.1	98.4							4	95	97	98	98	98	98	98					1	4	0	8	59	0.9	207	183	40	57
14	case	12	f	2	4	4	2	2	2	1	1	1		5	99.2	100	99.9	98.4	97.1	97.3	97.4							3	95	97	98	98	99	99	99					0	4	0	7	65	1.2	22	9	51	63
13	control	8	M	1	4	9	4	2	2	2	2	2		8	98.4	98.6	101.9	100	98.5	100.1	100.2	99.4	98.1					8	96	97	98	98	97	98	98	98	98			1	5	0	8	52	0.6	15	13	78.76	49
12	control	7	F	2	9	9	4	4	4	4	2	2		8	100	100.2	100	101.4	102.2	100	99.9	98.4	98.2	98.2				7	95	97	96	98	95	96	93	95	97	98		1	7	0	10	52	0.7	13	10	12.92	50.2
11	case	3	F	1	2	2	1	1	1	1	1	1		2	100.2	100	100	98.4	98.9	98.7	98.1							3	95	97	98	98	97	98	98					0	4	0	9	35	0.7	26	11	33.65	38
10	control	8	F	2	4	7	7	2	2	1	1	1		5	104.2	102.3	100.2	100	98.4	98.9	99.8	98.9						7	94	96	97	98	97	98	98	98				1	7	0	10	22	0.8	12	11	13.78	25
9	control	6	M	2	4	4	2	2	2	1	1	1		5	100.4	100	101	100	99.6	100	99.9	98.8						7	95	97	97	98	98	98	98					1	7	0	10	33	1.3	67	27	26	35
8	case	3	f	0	4	4	2	2	1	1	1	1		4	104	102	101	100	98.9	97.2	97.9							4	94	96	97	98	99	98	98					1	4	0	8	19	0.8	35	20	24	20.2
7	control	8	M	1	9	9	9	7	7	4	4	2		8	99.9	102.2	100.5	100	98.2	98.4	98.9	98.3						4	96	96	97	98	95	96	94	97				1	7	0	6	22	1	21	22	72.7	24
6	case	6	M	1	4	4	4	2	2	1	1	1		5	98.8	100.2	100.1	99.4	98.5	98.2	98.3							4	96	98	98	98	99	99	99					1	3	0	9	36	0.8	52	45	35.64	38
5	case	5	M	1	2	7	7	2	4	4	2	1		7	100.8	100.1	100	98.7	98.1	98.2	98.7							3	94	96	97	98	98	99	99					1	5	0	9	30	0.8	21	20	10.37	33
4	control	10	F	2	9	9	7	2	2	2	1	1		6	98.6	100.1	100	98.1	98.9	98.2	99.9	98.4						8	95	95	96	98	97	98	97	98				0	0	0	7	31	0.6	52	31	45	34
3	control	4	M	0	4	9	7	7	4	4	2	2		9	98.4	100.4	101	100.9	101.2	99.5	100.2	99.9	98					8	96	96	95	96	97	95	93	95	97			0	7	0	8	40	0.8	21	19	15.59	43
2	control	12	F	2	1	1	1	1	1	1	1	1		0	102.1	100.9	100	98.9	97.4	97.1	97.9							3	94	96	97	98	99	99	99					1	3	0	10	35	0.8	20	25	54.2	37
1	case	6	M	1	1	1	1	1	1	1	1	1		0	100.2	100.4	100.3	99.5	98.4	97.2	97.9							4	96	96	98	98	99	98	99					0	4	0	8	33	1.2	45	29	32	35
											Control : Paracetamol
											Case : Indomethacin
	Age Category
	Age Range	Category
	19-24	1
	25-29	2
	30-34	3
	35-39	4
	40-44	5
	45-49	6
	50-54	7
	55-59	8
	60-64	9
	65-69	10
	70-74	11
	75 and above	12
[truncated: 5 more columns]
